# Supplementary material for: Emerging Approaches to Understanding Microvascular Endothelial Heterogeneity: A Roadmap for Developing Anti-Inflammatory Therapeutics
Source: Int J Mol Sci. 2021 Jul 21;22(15):7770. doi: 10.3390/ijms22157770 (PMC8346165; doi:10.3390/ijms22157770)
Supplement: Supplementary file 1 [file ijms-22-07770-s001.zip]

Archive with 1 entries (1 files):
- Supplementary video 1.mp4
